# Supplementary material for: Design, Synthesis and Biological Evaluation of Novel 1,3,5-Triazines: Effect of Aromatic Ring Decoration on Affinity to 5-HT7 Receptor
Source: Int J Mol Sci. 2022 Nov 1;23(21):13308. doi: 10.3390/ijms232113308 (PMC9656787; doi:10.3390/ijms232113308)
Supplement: Supplementary file 1 [file ijms-23-13308-s001.zip]

Archive with 1 entries (1 files):
- ijms-1980475-SI.pdf
